# Supplementary material for: Patients with Primary and Secondary Bile Duct Stones Harbor Distinct Biliary Microbial Composition and Metabolic Potential
Source: Front Cell Infect Microbiol. 2022 Apr 25;12:881489. doi: 10.3389/fcimb.2022.881489 (PMC9082501; doi:10.3389/fcimb.2022.881489)
Supplement: Supplementary file 2 [file Table_2.xlsx]

## Sheet: Supplementary Table 1
Supplementary Table 1: Metadata of the human biliary microbiota samples
Subject	16S_ID	16S_FILE	WGS_ID	WGS_File	Gender	Age	Disease	PBDS/SBDS/non-lithiasis	BMI	antibiotic use in the last 3 months	comorbidities	prior ERCP/surgery or biliary intervention	prior biliary infection	last infection time (months)	liver disease	oncologic status	prior cholecystectomy	pancreatic abnormality
RJ001	16S_001	RR1810CLF084_S64	WGS_001	GB1905CLFR01	Male	73	cholelithiasis	SBDS	22.49	N	hypertension	N	N	/	N	N	N	N
RJ002	16S_002	RR1810CLF085_S65	WGS_002	GB1905CLFR02	Male	82	cholelithiasis	PBDS	22.46	N	N	N	N	/	N	N	Y	N
RJ003	16S_003	RR1810CLF086_S66	WGS_003	GB1905CLFR03	Female	64	cholelithiasis	PBDS	21.48	N	N	Y	Y	24	N	N	Y	N
RJ004	16S_004	RR1810CLF087_S67	WGS_004	GB1905CLFR04	Female	84	cholelithiasis	PBDS	21.51	N	chronic heart failure	N	Y	6	N	N	Y	N
RJ005	16S_005	RR1810CLF088_S68	NA	NA	Female	61	Bile duct stenosis	non-lithiasis	18.31	N	N	N	N	/	N	N	N	N
RJ006	16S_006	RR1810CLF089_S69	WGS_006	GB1905CLFR06	Female	82	cholelithiasis	SBDS	17.09	Y	diabetes millitus	N	Y	3	N	N	N	N
RJ007	16S_007	RR1810CLF090_S70	WGS_007	GB1905CLFR07	Female	70	cholelithiasis	PBDS	25.71	N	hypertension	Y	Y	15	N	N	Y	N
RJ008	16S_008	RR1810CLF091_S71	WGS_008	GB1905CLFR08	Male	31	cholelithiasis	PBDS	19.88	N	N	N	Y	8	Y	N	N	Y
RJ009	16S_009	RR1810CLF092_S72	WGS_009	GB1905CLFR09	Male	54	cholelithiasis	SBDS	20.98	Y	hypertension	N	N	/	N	N	N	N
RJ010	16S_010	RR1810CLF093_S73	NA	NA	Male	70	Pancreatic tumor	non-lithiasis	20.76	N	COPD	N	N	/	Y	Y	N	Y
RJ011	NA	NA	WGS_011	GB1905CLFR11	Male	37	cholelithiasis	SBDS	21.88	Y	N	N	Y	2	N	N	N	N
RJ012	16S_012	RR1810CLF107_S87	WGS_012	GB1905CLFR12	Female	38	cholelithiasis	PBDS	24.91	N	N	N	N	/	N	N	N	N
RJ013	16S_013	RR1810CLF108_S88	WGS_013	GB1905CLFR13	Female	42	cholelithiasis	SBDS	25.98	Y	N	N	N	/	N	N	N	N
RJ014	16S_014	RR1810CLF109_S89	WGS_014	GB1906CLFR02	Female	71	cholelithiasis	PBDS	24.52	N	diabetes millitus	Y	N	/	N	N	Y	N
RJ015	16S_015	RR1810CLF110_S90	WGS_015	GB1906CLFR03	Male	66	cholelithiasis	PBDS	23.12	N	N	N	N	/	N	N	Y	N
RJ016	16S_016	RR1810CLF111_S91	NA	NA	Male	71	Pancreatic tumor	non-lithiasis	22.95	N	N	N	N	/	Y	Y	N	Y
RJ018	16S_018	RR1806WZ018_S61	WGS_018	GB1906CLFR06	Female	39	cholelithiasis	PBDS	18.1312	N	autoimmune disease	N	N	/	N	N	Y	N
RJ019	16S_019	RR1806WZ019_S56	WGS_019	GB1906CLFR07	Female	74	cholelithiasis	PBDS	18.7637	N	coronary heart disease	Y	Y	9	N	N	Y	N
RJ020	16S_020	RR1806WZ020_S51	WGS_020	GB1906CLFR08	Female	47	cholelithiasis	PBDS	23.4221	N	N	N	N	/	N	N	N	N
RJ022	16S_022	RR1806WZ022_S46	WGS_022	GB1906CLFR09	Male	52	cholelithiasis	PBDS	26.5285	N	N	Y	N	/	N	N	Y	N
RJ023	16S_023	RR1806WZ023_S41	NA	NA	Female	71	Pancreatic tumor	non-lithiasis	23.03	N	diabetes millitus	N	N	/	N	Y	N	Y
RJ024	16S_024	RR1806WZ024_S36	WGS_024	GB1906CLFR11	Male	46	cholelithiasis	PBDS	21.7994	N	N	Y	Y	6	Y	N	Y	N
RJ025	16S_025	RR1806WZ025_S31	NA	NA	Male	30	Bile duct stenosis	non-lithiasis	22.9568	N	N	Y	N	/	Y	N	Y	N
RJ027	16S_027	RR1806WZ027_S27	NA	NA	Female	42	Pancreatic mass	non-lithiasis	26.8923	N	N	N	N	/	N	Y	N	Y
RJ028	16S_028	RR1806WZ028_S23	WGS_028	GB1906CLFR15	Female	94	cholelithiasis	PBDS	20.5442	Y	chronic heart failure	N	Y	2	N	N	Y	N
RJ029	16S_029	RR1806WZ029_S19	WGS_029	GB1906CLFR16	Female	80	cholelithiasis	SBDS	23.634	N	autoimmune disease	N	Y	16	N	N	N	N
RJ030	16S_030	RR1806WZ030_S15	WGS_030	GB1907CLFR01	Female	66	cholelithiasis	PBDS	27.6361	N	N	N	N	/	N	N	Y	N
RJ031	16S_031	RR1806WZ031_S11	WGS_031	GB1907CLFR02	Female	77	cholelithiasis	SBDS	29.4107	N	N	N	N	/	N	N	N	N
RJ032	16S_032	RR1903WZ032_S9	WGS_032	GB1907CLFR03	Male	49	cholelithiasis	SBDS	23.1481	Y	hypertension	N	Y	3	N	N	N	N
RJ033	16S_033	RR1903WZ033_S95	WGS_033	GB1907CLFR04	Female	60	cholelithiasis	SBDS	22.6326	N	hypertension	Y	N	/	N	N	N	N
RJ035	16S_035	RR1903WZ035_S11	WGS_035	GB1907CLFR06	Female	50	cholelithiasis	SBDS	22.6562	N	diabetes millitus	Y	Y	6	N	N	N	N
RJ036	16S_036	RR1903WZ036_S12	NA	NA	Male	75	Bile duct malignancy	non-lithiasis	24.8016	Y	N	Y	Y	2	N	Y	N	N
RJ037	16S_037	RR1903WZ037_S96	NA	NA	Male	68	Pancreatic mass	non-lithiasis	20.7612	N	COPD	N	N	/	N	Y	N	Y
RJ038	16S_038	RR1903WZ038_S97	WGS_038	GB1907CLFR09	Female	67	cholelithiasis	SBDS	21.3382	N	chronic kidney disease	N	N	/	N	N	N	N
RJ039	16S_039	RR1903WZ039_S13	WGS_039	GB1907CLFR10	Female	77	cholelithiasis	SBDS	23.0681	N	diabetes millitus	Y	Y	5	N	N	N	N
RJ040	16S_040	RR1903WZ040_S14	WGS_040	GB1907CLFR11	Female	67	cholelithiasis	PBDS	23.0112	N	anemia	N	N	/	N	N	Y	N
RJ041	16S_041	RR1903WZ041_S15	NA	NA	Male	67	cholelithiasis	SBDS	20.9573	N	hypertension	N	Y	17	N	N	N	N
RJ042	16S_042	RR1903WZ042_S16	WGS_042	GB1907CLFR13	Female	57	cholelithiasis	SBDS	21.048	N	N	N	N	/	N	N	N	N
RJ043	16S_043	RR1903WZ043_S99	NA	NA	Female	82	Cogenital bile duct abnormality	non-lithiasis	20.6905	N	chronic heart failure	N	Y	24	N	N	N	N
RJ044	16S_044	RR1903WZ044_S100	WGS_044	GB1907CLFR15	Male	59	cholelithiasis	PBDS	24.977	N	N	N	N	/	N	N	Y	N
RJ045	16S_045	RR1903WZ045_S101	WGS_045	GB1907CLFR16	Male	86	cholelithiasis	PBDS	23.1834	N	COPD	N	N	/	N	N	Y	N
RJ046	16S_046	RR1903WZ046_S102	NA	NA	Male	65	Bile duct stenosis	non-lithiasis	22.0386	N	N	N	Y	12	N	N	Y	N
RJ047	16S_047	RR1903WZ047_S103	NA	NA	Female	65	Diverticulum	non-lithiasis	19.721	N	N	N	N	/	N	N	N	N
RJ048	16S_048	RR1903WZ048_S104	NA	NA	Female	44	Bile duct stenosis	non-lithiasis	21.9116	N	N	N	Y	7	N	N	N	N
RJ049	16S_049	RR1903WZ042_S98	NA	NA	Female	54	Bile duct stenosis	non-lithiasis	17.9688	N	N	N	Y	9	N	N	N	N

## Sheet: Supplementary Table 2
Supplementary Table 2: The information regarding the results of 16S sequencing
sample-id	Input	Filtered	Denoised	Non-chimeric
16S_022	166816	143611	143611	135671
16S_028	157385	133803	133803	117761
16S_020	114738	97439	97439	82755
16S_008	105750	83568	83568	77415
16S_029	102483	87178	87178	82850
16S_031	102212	87020	87020	85402
16S_030	99299	87398	87398	87398
16S_024	84543	71458	71458	71249
16S_003	83247	66055	66055	60776
16S_016	82645	64148	64148	52540
16S_019	81601	68591	68591	66684
16S_025	81079	69364	69364	65637
16S_007	80987	63294	63294	62626
16S_048	70006	50012	50012	49439
16S_046	66845	47675	47675	47176
16S_002	66280	52230	52230	48446
16S_036	65904	52313	52313	51841
16S_012	65454	50247	50247	48104
16S_004	63992	50505	50505	44552
16S_006	62558	50056	50056	43710
16S_010	61958	48628	48628	46608
16S_032	61793	49326	49326	48650
16S_005	60164	47511	47511	44654
16S_040	57732	43626	43626	43593
16S_044	55745	39109	39109	38954
16S_047	53371	38205	38205	38205
16S_041	50875	41099	41099	40816
16S_035	49823	39812	39812	39010
16S_039	49324	40143	40143	39986
16S_001	48040	37705	37705	36815
16S_018	46719	39037	39037	24528
16S_049	46123	32930	32930	32608
16S_033	45845	31584	31584	29996
16S_043	45593	32786	32786	31198
16S_042	45493	34340	34340	33415
16S_045	44956	30819	30819	26778
16S_009	39022	28430	28430	28269
16S_038	33791	23709	23709	23341
16S_023	32089	25528	25528	25467
16S_027	21747	17643	17643	17643
16S_015	17305	13817	13817	13356
16S_013	16792	13684	13684	13402
16S_014	15637	12536	12536	11743
16S_037	11238	7920	7920	7920

## Sheet: Supplementary Table 3
Supplementary Table 3: The relative abundance of feature table from 16s rRNA sequencing data at order level
OTU ID	16S_001	16S_002	16S_003	16S_004	16S_005	16S_006	16S_007	16S_008	16S_009	16S_010	16S_012	16S_013	16S_014	16S_015	16S_016	16S_018	16S_019	16S_020	16S_022	16S_023	16S_024	16S_025	16S_027	16S_028	16S_029	16S_030	16S_031	16S_032	16S_033	16S_035	16S_036	16S_037	16S_038	16S_039	16S_040	16S_041	16S_042	16S_043	16S_044	16S_045	16S_046	16S_047	16S_048	16S_049
Blastocatellales	0	0	0	0	0	0	7.98e-05	0	0	0.00167353	4.16e-05	0	0	0	0	0	0	0	0	0.000157066	0	0	0	0	0	0	0	0	0	0	0	0	0.000214215	0	0	0	8.98e-05	0	0	0	0	0	0	0.00598013
Subgroup 10	0	0	0	0	0	0	0	0	0	0	0	0	0	0	0	0	0	0	0	0.000196333	0	0	0	0	0	0	0	0	0	0	0	0	0	0	0	0	0	0	0	0	0	0	0	0
Solibacterales	0	0	0	0	0	0	0	0	0	0	0	0	0	0	0	0	0	0	0	0	0	0	0.000566797	0	0	0	0	0	0	0	0	0	0	0	0	0	0	0	0	0	0	0	0	0
Acidimicrobiales	0	0	0	0	0	0	0	0	0	0	0	0	0	0	0	0	0	0	0	0.0001178	0	0	0	0	0	0	0	0	0	0	0	0	0	0	0	0	0	0	0	0	0	0	0.000161816	0
Actinomycetales	0.0201548	0	0.00227063	0	0.0397725	0	0.00110178	0	0.00148573	0.00851785	0.0527815	0	0	0.00262055	0.000190331	0.0185095	0.0179203	0.000108755	0.000140045	0	0.000280706	0	0.00119027	0	0.00158117	0.000823817	0.0026346	0.00698869	0	0.000410151	0.00173608	0	0.000814018	0.00160056	0.270433	0.000147001	0.00380069	0.106866	0.00133491	0.000373441	0.000423944	0	0.0108619	0.0638187
Bifidobacteriales	0	0	0	0	0	0	0	0	0	0	0	0	0	0	0	0	0	0	0	0	0	0	0	0	0	4.58e-05	0	0	0	0	0	0	0	0	0	0	0.000418974	0	0	0.000261409	0	0	0	0
Corynebacteriales	0.00695369	0	0	0.000426468	8.96e-05	0	0.00129339	0	0.0771163	0.00853931	0.00112257	0	0	0	0.000209364	0	0	0	6.63e-05	0.00573291	0	9.14e-05	0.00997563	0	0	0.000858143	0.000128803	0.00805755	0	0.00228147	0.000270057	0.00896465	8.57e-05	0.00335117	0	0.00222952	0.00362113	0.00330149	0.000231042	0	0	0	0.00355994	0.000644014
Frankiales	0	0	0	0	0	0	0	0	0.00215784	0.00233865	0.00012473	0	0	0	0	0	0	0	0	0	0	0	0	0	0	0.000549212	0	0	0	0	0	0.00631313	0	0	0	0.000245002	0.030615	0	0	0	0.000847889	0	0.000161816	0.000613346
Kineosporiales	0	0	0	0	0	0	0	0	0	0	0	0	0	0	0	0	0	0	0	0	0	0	0	0	0	0	0	0	0	0	0	0	0	0	0	0	0	0	7.7e-05	0	0	0	0	0.000306673
Micrococcales	0.00339536	0	0	0.000404022	0.00192592	0	0.000590809	0	0.0380275	0.00356162	0.00012473	0	0	0	0.000380662	0	0	0	0	0.0102878	0	0	0.0128663	0	0	0.000812376	7.03e-05	0.00265159	0	0.00251218	0.000154318	0.00277778	0.000642646	0.000625219	0.000298213	0	0.00182553	0.00086544	0.000154028	0	0.000317958	0	0.00246769	0.00441609
Propionibacteriales	0.0101861	0	0	0.000583588	0.000380705	0	0.00218759	0	0.0740033	0.0239015	0.000997838	0	0	0.0008236	0.00138942	0	0	0	4.42e-05	0.00930616	0.000196494	0.000198059	0.0115627	0	0.0119976	0.0149889	0.000772816	0.0271942	0	0.00407588	0.00650065	0.0416667	0.00201362	0.00215075	0.000298213	0.00262152	0.0796947	0.00067312	0.0010782	0	0.00724945	0	0.00669512	0.00576546
Pseudonocardiales	0	0	0	0	0	0	0	0	0.00449255	0	0	0	0	0	0	0	0	0	0	0	0	0	0	0	0	0	0	0.000431655	0	0	0	0	0	0	0	0	0	0	0.00020537	0	0	0	0	0.000490677
Streptomycetales	0	0	0	0	0	0	0	0	0	0	0	0	0	0	0	0	0	0	0	0	0	0	0	0	0	0	0	0	0	0.00120482	0	0	0	0	0	0	0	0	0	0	0	0	0	0
Coriobacteriales	0.00162977	0	0	0	0.00532987	0.000938	0.000335324	0	0.00834837	0	0.00498919	0	0.00255471	0.000524109	0.000570994	0	0	0	0	0.000353399	0	0	0	0	0	0	0.000222477	0	0	0	0	0	0.000771175	0	0	0.000539004	0.00260362	0.0062504	0	0.0168422	0	0	0	0.00524411
Rubrobacterales	0.000108651	0	0	0	0	0	0	0	0.00360819	0.00141607	8.32e-05	0	0	0	0	0	0	0	0	0	0	0	0	0	0	9.15e-05	0	0	0	0	0	0.000505051	0	7.5e-05	0	0.000171501	0	0	0	0	0	0	0	0
Ambiguous_taxa	0	0	0	0	0	0	0	0	0	0	0	0	0	0	0	0	0	0	0	0.000431932	0	0	0	0	0	0	0	0	0	0	0	0	0	0	0	0	0	0	0	0	0	0	0	0
uncultured bacterium	0	0	0	0	0	0	0	0	0	0	0	0	0	0	0	0	0	0	0	0	0	0	0	0	0	0	0	0	0	0	0	0	0	0	0	0	0	0	0	0	0.000593522	0	0	0
Bacteroidales	0.178731	0.000928869	0.000691062	0.00163853	0.41311	0.84102	0.00373647	0.00180843	0.0570236	0.156583	0.444371	0.000746157	0.000255471	0.0165469	0.429977	0	0	0	0	0.00290572	0.128732	3.05e-05	0.0115627	0	0	0.00448523	0.00324348	0.0776362	0.000100013	0.0389131	0.00441735	0	0.00634077	0.00102536	0.000206455	0.0171011	0.0292683	0.039041	0.00451815	0.000149376	0.00375191	0	0.00574445	0.0461237
Cytophagales	0	0	0	0	0	0	0	0	0.00357282	0	0	0	0	0	0	0	0	0	0	0.000196333	0	0	0.000340078	0	0	0	0.000234187	0	0	0	0.000443664	0	0.000171372	0.000325114	0	0	0.0158013	0	0	0	0	0	0.00125407	0.000398675
Flavobacteriales	0.00608448	0	0	0	0.00129888	0	0	0	0.0125579	0.023408	0.00182937	0	0	0	0	0	0	0	0	0.00102093	0.000322812	0	0.000793516	0	0	0.00072084	0	0.0228366	0	0.0054345	0	0.00315657	0.000214215	0	0.000183516	0.000245002	0	0.00128213	0.00020537	0.000224065	0.0038367	0	0.000889986	0.000490677
Sphingobacteriales	0.000516094	0	0	0	0	0	0	0	0.00438643	0	0.000145518	0	0	0	0	0	0	0	0	0.0952998	0.0004772	6.09e-05	0.106898	0	0	0.000251722	0	0	0	0.000384517	0	0	0	0.000300105	0	0	0.0185845	0	0.000487755	0	0	0	0.000384312	0.000214671
Anaerolineales	0	0	0	0	0	0	0	0	0	0	0	0	0	0	0	0	0	0	0	0	0	0	0	0	0	0	0	0	0	0	0	0	0	0	0	0	0	0.00019232	0	0	0	0	0	0
Herpetosiphonales	0	0	0	8.98e-05	0	0	0	0	0	0	0	0	0	0	0	0	0	0	0	0	0	0	0	0	0	0	0	0	0	0	0	0	0	0	0	0	0	0	0	0	0	0	0	0
Kallotenuales	0	0	0	0	0	0	0	0	0	0	0	0	0	0	0	0	0	0	0	0	0	0	0	0	0	0	0	0	0	0	0	0	0	0	0	0	0	0	0	0	0	0	0	0.000153337
JG30-KF-CM45	0.000162977	0	0	0	0	0	0	0	0.00367894	0	0	0	0	0	0	0	0	0	0	0	0	0	0	0	0	0	0	0	0	0	0	0	0	0	0	0	0	0	0	0	0	0	0	0
Bacillaria paxillifer	0	0	0	0	0	0	0	0	0	0	0	0	0	0	0	0	0	0	0	0	0	0	0	0	0	0	0	0	0	0	0	0	0.000385588	0	0	0	0	0	0	0	0	0	0	0
Pardosa pseudoannulata	0	0	0	0	0	0	0	0	0	0	0	0	0	0	0	0	0	0	0	0	0	0	0	0	0	0	0	0	0	0	0	0	0	0	0	0	0	0	0	0	0	0	0.000404539	0
SubsectionII	0	0	0	0	0	0	0	0	0	0	0	0	0	0	0	0	0	0	0	0	0	0	0	0	0	0	0	0	0	0	0	0	0	0	0	0	0	0	0	0	0	0	0	6.13e-05
SubsectionIV	0	0	0	0	0	0	0	0	0	0	0	0	0	0	0	0	0	0	0	0	0	0	0	0	0	0	0	0	0	0.000487055	0	0	0	0	0	0	0	0	0	0	0	0	0	0
Gastranaerophilales	0	0	0	0	0	0	0	0	0	0	0	0	0	0	0.00163685	0	0	0	0	0	0	0	0	0	0	0	0	0	0	0	0	0	0	0	0	0	0	0	0	0	0	0	0	0
Deferribacterales	5.43e-05	0	0	0	0	0	0	0	0	0	0	0	0	0	0.00662352	0	0	0	0	0	0	0	0.000566797	0	0	0	0	0	0	0	0	0	0	0	0	0	0	0	0	0	0	0	0	0
Deinococcales	0	0	0	0	0	0	0.000127742	0	0.00374969	0	0	0	0	0	7.61e-05	0	0	0	0	0.000628264	0	0	0	0	0	0	0.000128803	0	0	0	0	0	0	0.000350123	0	0.000294002	0	0	0	0	0	0	0	0.000429342
Thermales	0.00146679	0	0	0	0	0	0	0	0	0.00184518	0	0	0	0	0	0	0	0	0	0.000157066	0	0	0	0	0	0	0.000210768	0	0	0.000666496	0	0	0	0	0	0	0	0	0	0	0	0	0	0.000153337
Bacillales	0.0137444	0	0	0.00098761	0.00472522	0	0.000590809	0	0.0503025	0.0256394	0.00729669	0	0	0.0098832	0.000494861	0	0	0	0	0.00337692	0	0	0.0102023	0	0	0.00371862	0.000995293	0.0116958	0	0.000999744	0.00829459	0	0.000899704	0.00375131	0.00139931	0.00124951	0.293671	0.0593948	0.585639	0.00108298	0.00139902	0	0.00736261	0.0102736
Lactobacillales	0.158115	0.238265	0.0479301	0.552074	0.341089	0.0283917	0.00530131	0.0360008	0.412784	0.403107	0.0677075	0.0270109	0.0291237	0.224543	0.0960411	0.0755463	0.0623238	0.0531569	0.00107613	0.0197903	0.0402392	0.00581989	0.0307771	0.127912	0.0133132	0.948694	0.902403	0.0993217	0.022203	0.134017	0.0890801	0.798737	0.73373	0.62867	0.00206455	0.102582	0.0658387	0.432944	0.0488268	0.85757	0.112091	0.999869	0.137462	0.157875
Clostridiales	0.0127937	0.0264418	0.17864	0	0.0145116	0.0258751	0.000750487	0.0139637	0.0239839	0.0274416	0.0547771	0	0.0158392	0.00224618	0.380282	0	0	0.00502689	0	0.00160993	0.000603517	0.0246507	0.00612141	0.0470359	0.167483	0.000835259	0.00875858	0.0162795	0	0.0174314	0.00777377	0.0020202	0.000985391	0.00622718	0	0.0184731	0.00230435	0.0441054	0.00600708	0.00063485	0.0132907	0	0.0143207	0.0400209
Erysipelotrichales	0.00584001	0	0	0	0.0080172	0	0	0	0.00781775	0.000750944	0.0125146	0	0	0.00134771	0.0030453	0	0	0	0	0.0001178	0	0	0	0	0	0.000148745	0	0	0	0.00187131	0	0.000252525	0.000385588	0	9.18e-05	0.000220502	0	0.00269248	0	0	0	0	0.000101135	0.0120523
Selenomonadales	0.00377563	0.000165132	8.23e-05	0.000516251	0.0651453	0.000686342	0.00137323	0.150462	0.00431568	0.023644	0.149738	0.0152216	0.000425786	0.0115304	0.00639513	0.697733	0	0.107909	0.000228494	0.000667531	0.0143862	0.000319941	0.000793516	0	7.24e-05	0.000652189	0.0458303	0.0197945	0.000166689	0.00699821	0.0099728	0	0.00347029	0.00360126	0.000321152	0.00252352	0.0275625	0.0331752	0.0031319	0.000336097	0.00953875	0	0.019782	0.014659
Fusobacteriales	0.0982752	0.000206415	0.0392918	0.000381577	0.0131455	0.000388927	0.00130936	0.152399	0.00845449	0.0331917	0.054985	0.0686465	0.419314	0.00441749	0.00694709	0	0	0.139786	9.58e-05	0.00137433	0.101026	0	0.00181375	5.1e-05	0.714291	0.00029749	0.0153978	0.021295	0	0.0145604	0.0231284	0	0.00201362	0.0071525	0.000183516	0.00842807	0.00805028	0.0554843	0.0134004	0.0298006	0.0284679	0	0.0246566	0.0143216
Gemmatimonadales	0	0	0	0	0	0	0	0	0	0	0	0	0	0	0	0	0	0	0	0.000274866	0	0	0	0	0	0	0	0	0	0	0	0	0	0	0	0	0.000418974	0	0	0	0	0	0	0
uncultured Gemmatimonadetes bacterium	0	0	0	0	0	0	0	0	0	0	0	0	0	0	0	0	0	0	0	0	0	0	0	0	0	0	0	0	0	0	0	0	0	0	0	0	0	0	0	0	0	0	0.000222496	0
Nitrospirales	0	0	0	0	0	0	0	0	0	0	4.16e-05	0	0	0	0	0	0	0	0	0.000314132	0	0	0	0	0	0	0	0	0	0	0	0	0	0	0	0	0	0	0	0	0	0	0	0
Planctomycetales	0	0	0	0	0	0	0	0	0	0	0	0	0	0	0	0	0	0	0	0	0	0	0	0	0	0	0	0	0	0	0	0	0	0	0	0	0	0	0	0	0.00139902	0	0	0
Alphaproteobacteria Incertae Sedis	0.000488931	0	0	0	0	0	0	0	0	0	0	0	0	0	0	0	0	0	0	0	0	0	0	0	0	0	0	0	0	0	0	0	0	0	0	0	0	0	0	0	0	0	0	0.000766683
Caulobacterales	0.00366698	0	0	0.000516251	0	0	0.00051097	0	0.0246914	0.00684432	0.000457342	0	0	0	0.000266464	0	0	0	5.9e-05	0.0121726	0.000140353	0	0.0155302	0	0	0.000514886	0.000187349	0.0114902	0	0.00112792	0	0.00505051	0.000599803	0.000525184	0	0.00161701	0	0	0.000179699	0	0	0	0.00101135	0.000736016
Rhizobiales	0.000733397	0	0	0	0	0	0	0	0.0323676	0.00379763	0.00085232	0	0	0.00112309	0.000114199	0	0	0	1.47e-05	0.154239	0.00103861	0.000167588	0.135748	0	0	0.000549212	0.000819653	0.0014594	0	0.000435786	0.00154318	0.00366162	0.00137098	0	0	0.000612505	0.00517732	0.00019232	0.00059044	0	0.001505	0	0.00204292	0.00472277
Rhodobacterales	0.000977862	0	0	0	0	0	0.000191614	0	0.0131947	0.00682286	0.000187095	0	0	0	0	0	0	0	0	0.00157066	0	0	0.00221051	0	0	0.000514886	0	0.00127441	0	0.00125609	0	0	0.00231353	0	0	0.000588005	0.0493491	0	0	0	0.000296761	0	0.00762556	0.000889352
Rhodospirillales	0.00138531	0	9.87e-05	0.00015712	0	0	0	0	0.00300683	0	0	0	0	0	5.71e-05	0	0	0	0	0	0	0	0.000283399	0	0	0	0	0	0	0.000487055	0	0	0.00171372	0.000175061	0	0	0.00736196	0	0	0	0	0	0	0.000398675
Rickettsiales	8.15e-05	0	0	0	0	0	0	0	0	0.0007724	0	0	0	0	3.81e-05	0	0	0	0	0	0	0	0.0174007	0	0	0	0.000257605	0.00032888	0	0	0	0	0	0.00220077	0	0	0	0.000224373	0.000641783	0	0	0	0.00026295	0.00193204
Sphingomonadales	0.002336	0	0	0.000112228	0	0	7.98e-05	0	0.0216845	0.0220992	0.000353401	0	0	0	0.000475828	0	0	0	0	0.0145679	0.000154388	0	0.00901207	0	0	0.0014188	0.000316152	0.00143885	0	0.000974109	0	0	0.00055696	0.000425149	0	0.000637005	0.00816998	0.000224373	0	0	0.00171697	0	0.00163838	0.000858685
Burkholderiales	0.000651908	0.000371548	0	0	0	0	0	0	0.00534154	0.00218847	0.000748379	0	0	0	0.000742292	0	0	0	0	0.120705	0.000940364	7.62e-05	0.124469	0	0	0.00109842	0.00195546	0.00211716	0	0	0.00381937	0.0094697	0.204019	0.00117541	0	0.00837907	0.00514739	0.00134624	0.000231042	0	0.0053417	0	0.00238678	0.00297473
Hydrogenophilales	0	0	0	0	0	0	0	0	0	0.00257466	0.00012473	0	0	0	0	0	0	0	0	0	0	0	0	0	0	0	0	0	0	0	0.000694431	0	0	0	0	7.35e-05	0.0172378	0	0	0	0	0	0	0
Methylophilales	0.000244466	0	0	0	0	0	0	0	0.00428031	0	0	0	0	0	0	0	0	0	0	0	0	0	0	0	0	0	0	0	0	0	0	0	0	0	0	0	0	0	0	0	0	0	0	0
Neisseriales	0.121961	0.000185774	9.87e-05	0.00015712	0.057688	0	0.00119759	0	0.0264955	0.0151691	0.0266298	0	0	0.00628931	0.000361629	0	0	0	0	0.000510465	0.001193	0	0.000340078	0	0	0.00201378	5.85e-05	0.010298	0.000100013	0.0250961	0	0	0.0150808	0.000475166	0	0	0.00517732	0.0856786	0.00115521	0.000560161	0.000741903	0	0.0403325	0.000306673
Nitrosomonadales	0	0	0	0	0	0	0	0	0	0	0.00012473	0	0	0	0	0	0	0	0	0	0	0	0	0	0	0	0	0	0	0	0	0	0	0	0	0	0	0	0	0	0	0	0	0
Rhodocyclales	0	0	0	0	0	0	0	0	0	0	0	0	0	0	0	0	0	0	6.63e-05	0.520909	0.00353689	0.000350412	0.456612	0	0	0	0	0	0	0	0	0	0	0	0	0	0	0	0	0	0	0	0	0
Bdellovibrionales	0	0	0	0	0	0	0	0	0	0	0	0	0	0	0	0	0	0	0	0	0	0	0	0	0	0	0	0	0	0	0	0	0	0	0	0	0.000329193	0	0	0	0	0	0	0
Desulfovibrionales	0.00108651	6.19e-05	0.321706	0.000202011	0.000470283	6.86e-05	7.98e-05	0	0.00145035	0.00480604	0	0	0.0477731	0	0.0027027	0	0	0	0	0	0.0519586	0	0	0	0	0	0	0.00489209	0	0.00199949	0.00383866	0	0	0.00135047	0	0.00220502	0	0.000160267	0.00236176	0.000149376	0.00440902	0	0.00584559	0.00269872
Desulfurellales	0	0	0	0	0	0	0	0	0	0	0	0	0	0	0	0	0	0	0	0	0	0	0	0	0	0	0	0	0	0	0	0	0	0	0	0	0	0	0	0	0	0	0	0.000214671
Campylobacterales	0.304224	0.000165132	8.23e-05	0.00015712	0.00391902	0.000183024	0.000383227	0.000103339	0	0.0170572	0.0124106	0.0463364	0	0.00306978	0.0028169	0	0	0.00479729	0	0.000157066	0.00370531	0	0.000510117	0	0.0170308	5.72e-05	0.00789209	0.000822199	0	0.000563958	0	0	0.000642646	0	0	0	0	0.00224373	0	0.00646053	0	0	0.00107203	0.0237978
Aeromonadales	0	0	0.000691062	0	0	9.15e-05	0	0.00434024	0	0	4.16e-05	0	0.00127736	0	0.000266464	0	0	0.00283971	0	0	0.00491235	0	0	0	0.0001207	0	0	0	0	0	0	0	0	0	0	0	0	0	0.000102685	0	0	0	0	0
Cardiobacteriales	0	0	0	0	0	0	0	0	0.000884361	0	0	0	0	0	0	0	0	0	0	0	0	0	0	0	0	0	0	0	0	7.69e-05	0	0	0	0	0	0	0	0.00057696	0	0	0	0	0	0
Enterobacteriales	0.00548689	0.623271	0.258424	0.441462	0.00506114	0.0981698	0.96907	0.639695	0.028441	0.0553553	0.00247381	0.783017	0.148173	0.710018	0.0370384	0.207518	0.143093	0.421243	0.983526	0.0134291	0.0197336	0.96796	0.0236921	0.824815	0.0737115	0.00973706	0.00314981	0.109332	0.97513	0.342656	0.0678613	0.0551768	0.0112677	0.0235833	0.722983	0.597266	0.0128984	0.00509648	0.0231298	0.000373441	0.0520816	0	0.0468861	0.0340407
Legionellales	0	0	0	0	0	0	0	0	0	0	0	0	0	0	0	0	0	0	0	0	0	0	0	0	0	0	0	0	0	0	0	0	0.000471274	0	0	0	0	0	0	0	0	0	0	0
Oceanospirillales	0	0	0	0	0	0	0	0	0	0	0	0	0	0	0	0	0	0	0	0	0	0	0	0	0	0	0	0	0	0	0	0	0	0	0	0	0.000478827	0	0	0	0	0	0	0
Pasteurellales	0.0097243	0	0	0	0	0.00011439	0.000590809	0.00122715	0	0.00124442	0.0175453	0.059021	0	0.000299491	0.000209364	0	0.00061484	0.000302097	0	0.000706797	0.000435094	0	0	0	0	0.000114419	0.000749397	0	0.00230031	0.00220456	0.000385795	0	0.000899704	0	0	0	0	0.00387845	0	0	0	0	0.00279132	0.000245339
Pseudomonadales	0.00287926	0.109792	0	0.000134674	4.48e-05	6.86e-05	0.00822342	0	0.0180763	0.0134526	0.000145518	0	0	0	0.000628093	0.000244618	0.775733	0	3.69e-05	0.00196333	0.00666676	0	0.00209715	0	0	0.000755166	0	0.00376156	0	0.0031274	0.000578693	0.000631313	0.000985391	0.000725254	0	0.000808506	0.0117313	0	0	0	0.00203493	0	0.000647262	0.00180937
Xanthomonadales	0.000706234	0	0	0	0	0.000205903	0	0	0.00675652	0	0.000145518	0	0	0	0	0	0	0	0	0.000431932	0	0	0.000453438	0	6.04e-05	0.000389025	0	0.00119219	0	0	0.00185182	0	0	0	0	0.00178851	0	0	0.000462083	0	0.00207733	0	0.000364085	0.000644014
SR1 bacterium canine oral taxon 380	0.000244466	0	0	0	0	0	0	0	0	0.00180227	0	0	0	0	0	0	0	0	0	0	0	0	0	0	0	0	0	0	0	0	0	0	0	0	0	0	0	0	0	0	0	0	0.00647262	0
TM7 phylum sp. canine oral taxon 237	0	0	0	0	0	0	0	0	0	0	0.00012473	0	0	0	0	0	0	0	0	0	0	0	0	0	0	0	0	0	0	0	0	0	0	0	0	0	0	0	0	0	0	0	0	0
Unknown Order	0.000869211	0	0	0	0	0	0	0	0	0	0.00209962	0	0	0	0.00749905	0	0	0	0	0	0	0	0	0	0	0	0	0	0	0	0	0	0	0	0	0	0	0	0.000333727	0	0	0	0	0.000552012
uncultured bacterium oral clone BS003	0	0	0	0	0	0	0	0	0	0	0	0	0	0	0	0	0	0	0	0	0	0	0	0	0	0	0	0	0	0	0	0	0	0	0	0	0	0.000544907	0	0	0	0	0	0
Spirochaetales	0.000651908	0	0	0	0.000313522	0	0	0	0	0	0.00463579	0	0	0.000224618	0	0	0	0	0	0.000392665	0	0	0	0	0	0	0.000105384	0.000472765	0	0.000538324	0	0	0	0	0	0	0.00146641	0.000256427	0	0	0	0	0	0.00162537
Synergistales	0.000814885	4.13e-05	0.149993	0	0.000358311	0	4.79e-05	0	0	0.00838912	0.00012473	0	0.335264	0	0	0.000448467	0.000314918	0.26483	0.014631	0.00192406	0.619321	9.14e-05	0.00175707	0.000186819	0.00033796	0.000743724	0.000597176	0.521007	0	0.352474	0.662622	0.00795455	0	0.278898	0	0.214499	0.00371091	0.077537	0.301253	0.0838375	0.743938	0.000130873	0.612472	0.497761
Mollicutes RF9	0	0	0	0	0	0	0	0	0	0	0.00224514	0	0	0	0.000494861	0	0	0	0	0	0	0	0	0	0	0	0	0	0	0	0	0	0	0	0	0	0	0	0.000128357	0	0	0	0	0
Mycoplasmatales	0	0	0	0	0.000694227	0	0	0	0	0.00137316	0.000623649	0	0	0.000898473	0.000628093	0	0	0	0	0	0	0	0	0	0	0	0	0	0	0	0	0	0	0	0	0	0.00350142	0	0	0	0	0	0	0
uncultured soil bacterium	0	0	0	0	0	0	0	0	0	0	0	0	0	0	0	0	0	0	0	0	0	0	0.000340078	0	0	0	0	0	0	0	0	0	0	0	0	0	0	0	0	0	0	0	0	0
Verrucomicrobiales	0.000217303	0.000103208	0	0	0	0.00379776	0	0	0.000176872	0.00375472	0.00162149	0	0	0	0.00669966	0	0	0	0	0.000235599	0	0	0	0	0	0	0	0	0	0	0	0	0	0	0	0	0	0	0	0	0	0	0	0

## Sheet: Supplementary Table 4
Supplementary Table 4: Taxonomy annotation of metagenomic reads
Sample	Group	Percentage	Kingdom
WGS_001	Secondary	35.447	bacteria
WGS_002	Primary	85.8078	bacteria
WGS_003	Primary	86.7981	bacteria
WGS_004	Primary	79.7782	bacteria
WGS_006	Secondary	87.032	bacteria
WGS_007	Primary	85.9537	bacteria
WGS_008	Primary	82.975	bacteria
WGS_009	Secondary	32.7588	bacteria
WGS_011	Secondary	33.4818	bacteria
WGS_012	Primary	48.6285	bacteria
WGS_013	Secondary	73.9193	bacteria
WGS_014	Primary	86.9399	bacteria
WGS_015	Primary	38.7617	bacteria
WGS_018	Primary	76.2461	bacteria
WGS_019	Primary	88.5457	bacteria
WGS_020	Primary	87.2962	bacteria
WGS_022	Primary	87.939	bacteria
WGS_024	Primary	87.8609	bacteria
WGS_028	Primary	88.1005	bacteria
WGS_029	Secondary	81.0129	bacteria
WGS_030	Primary	17.7563	bacteria
WGS_031	Secondary	29.5096	bacteria
WGS_032	Secondary	29.1247	bacteria
WGS_033	Secondary	84.7008	bacteria
WGS_035	Secondary	25.5865	bacteria
WGS_038	Secondary	72.9877	bacteria
WGS_039	Secondary	33.0888	bacteria
WGS_040	Primary	57.0483	bacteria
WGS_042	Secondary	35.2702	bacteria
WGS_044	Primary	29.9221	bacteria
WGS_045	Primary	81.4884	bacteria
WGS_001	Secondary	28.7508	fungi
WGS_002	Primary	4.03179	fungi
WGS_003	Primary	4.37481	fungi
WGS_004	Primary	6.73185	fungi
WGS_006	Secondary	4.03827	fungi
WGS_007	Primary	4.32582	fungi
WGS_008	Primary	6.00866	fungi
WGS_009	Secondary	24.7925	fungi
WGS_011	Secondary	25.8787	fungi
WGS_012	Primary	19.9666	fungi
WGS_013	Secondary	10.3909	fungi
WGS_014	Primary	4.01446	fungi
WGS_015	Primary	8.18878	fungi
WGS_018	Primary	4.88059	fungi
WGS_019	Primary	5.15074	fungi
WGS_020	Primary	4.61797	fungi
WGS_022	Primary	4.42679	fungi
WGS_024	Primary	4.17541	fungi
WGS_028	Primary	4.19811	fungi
WGS_029	Secondary	4.23135	fungi
WGS_030	Primary	11.7041	fungi
WGS_031	Secondary	9.25127	fungi
WGS_032	Secondary	24.2337	fungi
WGS_033	Secondary	4.98217	fungi
WGS_035	Secondary	17.8537	fungi
WGS_038	Secondary	7.46855	fungi
WGS_039	Secondary	28.2668	fungi
WGS_040	Primary	22.0437	fungi
WGS_042	Secondary	20.0495	fungi
WGS_044	Primary	23.0235	fungi
WGS_045	Primary	4.99384	fungi
WGS_001	Secondary	0.287519	viruses
WGS_002	Primary	1.70595	viruses
WGS_003	Primary	4.5855	viruses
WGS_004	Primary	5.64154	viruses
WGS_006	Secondary	1.68945	viruses
WGS_007	Primary	3.12017	viruses
WGS_008	Primary	4.55904	viruses
WGS_009	Secondary	0.374595	viruses
WGS_011	Secondary	0.388614	viruses
WGS_012	Primary	0.538768	viruses
WGS_013	Secondary	1.28874	viruses
WGS_014	Primary	3.55567	viruses
WGS_015	Primary	1.92499	viruses
WGS_018	Primary	2.02408	viruses
WGS_019	Primary	1.53169	viruses
WGS_020	Primary	2.3441	viruses
WGS_022	Primary	4.69662	viruses
WGS_024	Primary	1.3224	viruses
WGS_028	Primary	3.14561	viruses
WGS_029	Secondary	3.49382	viruses
WGS_030	Primary	0.91323	viruses
WGS_031	Secondary	1.48785	viruses
WGS_032	Secondary	0.599823	viruses
WGS_033	Secondary	3.45669	viruses
WGS_035	Secondary	0.82223	viruses
WGS_038	Secondary	1.71179	viruses
WGS_039	Secondary	0.495787	viruses
WGS_040	Primary	4.19174	viruses
WGS_042	Secondary	1.49263	viruses
WGS_044	Primary	0.388422	viruses
WGS_045	Primary	1.44885	viruses

## Sheet: Supplementary Table 5
Supplementary Table 5: Different pathways of gene between PBDS and SBDS
pathway	definition	orthology.count	coverage	pvalue
map00010	Glycolysis / Gluconeogenesis	7 (up:5, down:2)	0.0679612	0.159094
map00020	Citrate cycle (TCA cycle)	8 (up:8)	0.137931	0.00335005
map00030	Pentose phosphate pathway	3 (up:3)	0.0361446	0.703852
map00040	Pentose and glucuronate interconversions	3 (up:3)	0.0379747	0.671606
map00051	Fructose and mannose metabolism	6 (up:6)	0.0550459	0.334263
map00052	Galactose metabolism	3 (up:2, down:1)	0.0384615	0.663154
map00053	Ascorbate and aldarate metabolism	1 (up:1)	0.02	0.891329
map00061	Fatty acid biosynthesis	2 (up:2)	0.0512821	0.50873
map00071	Fatty acid degradation	5 (up:5)	0.0862069	0.105656
map00072	Synthesis and degradation of ketone bodies	1 (up:1)	0.125	0.298478
map00130	Ubiquinone and other terpenoid-quinone biosynthesis	4 (up:4)	0.0689655	0.242634
map00190	Oxidative phosphorylation	3 (up:3)	0.0139535	0.995987
map00195	Photosynthesis	1 (up:1)	0.015873	0.939066
map00220	Arginine biosynthesis	2 (up:2)	0.0338983	0.731662
map00230	Purine metabolism	10 (up:10)	0.0480769	0.41433
map00240	Pyrimidine metabolism	2 (up:2)	0.020202	0.932436
map00250	Alanine, aspartate and glutamate metabolism	4 (up:4)	0.0571429	0.36036
map00260	Glycine, serine and threonine metabolism	7 (up:7)	0.0707071	0.137658
map00261	Monobactam biosynthesis	2 (up:2)	0.0714286	0.343929
map00270	Cysteine and methionine metabolism	12 (up:12)	0.106195	0.00356953
map00280	Valine, leucine and isoleucine degradation	6 (up:6)	0.0869565	0.0778835
map00281	Geraniol degradation	4 (up:4)	0.266667	0.00324891
map00290	Valine, leucine and isoleucine biosynthesis	2 (up:2)	0.105263	0.198055
map00300	Lysine biosynthesis	1 (up:1)	0.0222222	0.864269
map00310	Lysine degradation	3 (up:3)	0.0344828	0.733626
map00330	Arginine and proline metabolism	8 (up:8)	0.0747664	0.0927186
map00340	Histidine metabolism	1 (up:1)	0.0217391	0.870172
map00350	Tyrosine metabolism	5 (up:5)	0.0632911	0.257348
map00360	Phenylalanine metabolism	4 (up:4)	0.0533333	0.40994
map00362	Benzoate degradation	6 (up:6)	0.0566038	0.311154
map00380	Tryptophan metabolism	2 (up:2)	0.025641	0.857706
map00400	Phenylalanine, tyrosine and tryptophan biosynthesis	3 (up:3)	0.0416667	0.609166
map00401	Novobiocin biosynthesis	1 (up:1)	0.0333333	0.735675
map00405	Phenazine biosynthesis	4 (up:4)	0.25	0.00418518
map00410	beta-Alanine metabolism	5 (up:5)	0.113636	0.0405558
map00430	Taurine and hypotaurine metabolism	1 (up:1)	0.0416667	0.654996
map00440	Phosphonate and phosphinate metabolism	3 (up:3)	0.0697674	0.285435
map00460	Cyanoamino acid metabolism	1 (up:1)	0.0277778	0.797513
map00472	D-Arginine and D-ornithine metabolism	2 (up:2)	0.222222	0.055129
map00480	Glutathione metabolism	2 (up:2)	0.0392157	0.654937
map00500	Starch and sucrose metabolism	4 (up:4)	0.0357143	0.721097
map00520	Amino sugar and nucleotide sugar metabolism	3 (up:3)	0.0192308	0.967973
map00540	Lipopolysaccharide biosynthesis	2 (up:2)	0.0338983	0.731662
map00550	Peptidoglycan biosynthesis	2 (up:2)	0.0408163	0.633211
map00561	Glycerolipid metabolism	1 (up:1)	0.0113636	0.980004
map00562	Inositol phosphate metabolism	3 (up:3)	0.0405405	0.627783
map00564	Glycerophospholipid metabolism	5 (up:5)	0.0454545	0.521362
map00565	Ether lipid metabolism	1 (up:1)	0.0333333	0.735675
map00591	Linoleic acid metabolism	1 (up:1)	0.04	0.669975
map00592	alpha-Linolenic acid metabolism	1 (up:1)	0.04	0.669975
map00600	Sphingolipid metabolism	1 (up:1)	0.0227273	0.858098
map00620	Pyruvate metabolism	8 (up:8)	0.0776699	0.0782232
map00627	Aminobenzoate degradation	5 (up:5)	0.0625	0.265645
map00630	Glyoxylate and dicarboxylate metabolism	2 (up:2)	0.019802	0.937179
map00633	Nitrotoluene degradation	2 (up:2)	0.0952381	0.230333
map00640	Propanoate metabolism	6 (up:6)	0.0555556	0.326534
map00642	Ethylbenzene degradation	1 (up:1)	0.0625	0.50798
map00643	Styrene degradation	1 (up:1)	0.04	0.669975
map00650	Butanoate metabolism	9 (up:9)	0.0918367	0.0260725
map00660	C5-Branched dibasic acid metabolism	2 (up:2)	0.0689655	0.359847
map00670	One carbon pool by folate	1 (up:1)	0.0277778	0.797513
map00680	Methane metabolism	7 (up:6, down:1)	0.0376344	0.701231
map00720	Carbon fixation pathways in prokaryotes	8 (up:8)	0.0776699	0.0782232
map00730	Thiamine metabolism	1 (up:1)	0.0277778	0.797513
map00740	Riboflavin metabolism	4 (up:4)	0.0816327	0.161662
map00750	Vitamin B6 metabolism	2 (up:2)	0.0869565	0.262911
map00760	Nicotinate and nicotinamide metabolism	3 (up:3)	0.03125	0.791947
map00770	Pantothenate and CoA biosynthesis	3 (up:3)	0.0789474	0.22649
map00780	Biotin metabolism	2 (up:2)	0.0869565	0.262911
map00790	Folate biosynthesis	7 (up:7)	0.0875	0.0579396
map00860	Porphyrin and chlorophyll metabolism	8 (up:8)	0.0615385	0.202395
map00900	Terpenoid backbone biosynthesis	1 (up:1)	0.0172414	0.923875
map00903	Limonene and pinene degradation	2 (up:2)	0.166667	0.0928354
map00910	Nitrogen metabolism	4 (up:4)	0.0615385	0.310685
map00920	Sulfur metabolism	6 (up:6)	0.0571429	0.303509
map00930	Caprolactam degradation	3 (up:3)	0.136364	0.0676288
map00940	Phenylpropanoid biosynthesis	1 (up:1)	0.0263158	0.81473
map00950	Isoquinoline alkaloid biosynthesis	2 (up:2)	0.0322581	0.756465
map00960	Tropane, piperidine and pyridine alkaloid biosynthesis	2 (up:2)	0.0769231	0.311737
map00966	Glucosinolate biosynthesis	1 (up:1)	0.047619	0.605865
map00983	Drug metabolism - other enzymes	1 (up:1)	0.03125	0.75814
map01040	Biosynthesis of unsaturated fatty acids	1 (up:1)	0.03125	0.75814
map01100	Metabolic pathways	138 (up:136, down:2)	0.0330856	0.99998
map01110	Biosynthesis of secondary metabolites	43 (up:41, down:2)	0.0360134	0.919131
map01120	Microbial metabolism in diverse environments	56 (up:54, down:2)	0.0474576	0.252586
map01130	Biosynthesis of antibiotics	33 (up:31, down:2)	0.0324803	0.971946
map01200	Carbon metabolism	17 (up:16, down:1)	0.0481586	0.361995
map01210	2-Oxocarboxylic acid metabolism	6 (up:6)	0.0731707	0.14447
map01212	Fatty acid metabolism	5 (up:5)	0.0595238	0.299379
map01220	Degradation of aromatic compounds	6 (up:6)	0.027907	0.909089
map01230	Biosynthesis of amino acids	14 (up:13, down:1)	0.0603448	0.13254
map01501	beta-Lactam resistance	6 (up:6)	0.0535714	0.357565
map01503	Cationic antimicrobial peptide (CAMP) resistance	4 (up:4)	0.0740741	0.205438
map02010	ABC transporters	39 (up:39)	0.0757282	0.000488787
map02020	Two-component system	32 (up:31, down:1)	0.0645161	0.0159301
map02024	Quorum sensing	15 (up:15)	0.0531915	0.242524
map02025	Biofilm formation - Pseudomonas aeruginosa	18 (up:18)	0.2	4.54466e-08
map02026	Biofilm formation - Escherichia coli	6 (up:6)	0.0983607	0.0478841
map02030	Bacterial chemotaxis	8 (up:8)	0.307692	9.23439e-06
map02040	Flagellar assembly	7 (up:7)	0.175	0.00148077
map02060	Phosphotransferase system (PTS)	4 (up:4)	0.043956	0.560189
map03008	Ribosome biogenesis in eukaryotes	1 (up:1)	0.0121951	0.973869
map03010	Ribosome	6 (down:6)	0.041958	0.590535
map03013	RNA transport	1 (up:1)	0.00724638	0.997861
map03018	RNA degradation	1 (down:1)	0.0126582	0.970128
map03030	DNA replication	2 (up:2)	0.0333333	0.740159
map03060	Protein export	1 (up:1)	0.025641	0.822783
map03070	Bacterial secretion system	6 (up:6)	0.0810811	0.100976
map03430	Mismatch repair	3 (up:3)	0.0681818	0.297403
map03440	Homologous recombination	3 (up:3)	0.0416667	0.609166
map03450	Non-homologous end-joining	2 (up:2)	0.105263	0.198055
map04014	Ras signaling pathway	1 (down:1)	0.00555556	0.999675
map04015	Rap1 signaling pathway	1 (down:1)	0.00617284	0.999271
map04020	Calcium signaling pathway	1 (down:1)	0.00662252	0.998806
map04064	NF-kappa B signaling pathway	1 (down:1)	0.0105263	0.98537
map04066	HIF-1 signaling pathway	1 (down:1)	0.0131579	0.965854
map04071	Sphingolipid signaling pathway	1 (up:1)	0.0125	0.971431
map04112	Cell cycle - Caulobacter	1 (up:1)	0.0322581	0.747156
map04122	Sulfur relay system	2 (up:2)	0.0714286	0.343929
map04146	Peroxisome	1 (up:1)	0.0136986	0.960969
map04213	Longevity regulating pathway - multiple species	1 (up:1)	0.0172414	0.923875
map04514	Cell adhesion molecules (CAMs)	1 (down:1)	0.00990099	0.988808
map04612	Antigen processing and presentation	1 (down:1)	0.0243902	0.837855
map04658	Th1 and Th2 cell differentiation	1 (down:1)	0.0149254	0.949008
map04659	Th17 cell differentiation	1 (down:1)	0.0116279	0.978138
map04660	T cell receptor signaling pathway	1 (down:1)	0.0116279	0.978138
map04672	Intestinal immune network for IgA production	1 (down:1)	0.027027	0.806312
map04919	Thyroid hormone signaling pathway	1 (up:1)	0.0111111	0.981712
map04940	Type I diabetes mellitus	1 (down:1)	0.04	0.669975
map04972	Pancreatic secretion	1 (up:1)	0.0144928	0.953355
map04973	Carbohydrate digestion and absorption	1 (up:1)	0.0454545	0.622973
map05014	Amyotrophic lateral sclerosis (ALS)	1 (up:1)	0.0232558	0.851648
map05016	Huntington disease	1 (up:1)	0.00671141	0.998694
map05020	Prion diseases	1 (up:1)	0.0333333	0.735675
map05110	Vibrio cholerae infection	1 (up:1)	0.0204082	0.886386
map05111	Biofilm formation - Vibrio cholerae	4 (up:4)	0.0373832	0.687186
map05133	Pertussis	2 (up:2)	0.0253165	0.862539
map05135	Yersinia infection	2 (up:1, down:1)	0.0185185	0.951409
map05142	Chagas disease (American trypanosomiasis)	1 (down:1)	0.0117647	0.977141
map05144	Malaria	1 (down:1)	0.0149254	0.949008
map05150	Staphylococcus aureus infection	2 (up:1, down:1)	0.027027	0.836782
map05162	Measles	1 (down:1)	0.00854701	0.994526
map05166	Human T-cell leukemia virus 1 infection	1 (down:1)	0.00549451	0.999703
map05169	Epstein-Barr virus infection	1 (down:1)	0.00581395	0.999535
map05170	Human immunodeficiency virus 1 infection	1 (down:1)	0.00613497	0.999303
map05202	Transcriptional misregulation in cancer	1 (down:1)	0.00628931	0.999166
map05235	PD-L1 expression and PD-1 checkpoint pathway in cancer	1 (down:1)	0.0136986	0.960969
map05310	Asthma	1 (down:1)	0.05	0.587982
map05320	Autoimmune thyroid disease	1 (down:1)	0.04	0.669975
map05321	Inflammatory bowel disease (IBD)	1 (down:1)	0.0185185	0.909043
map05322	Systemic lupus erythematosus	1 (down:1)	0.0222222	0.864269
map05323	Rheumatoid arthritis	1 (down:1)	0.0149254	0.949008
map05330	Allograft rejection	1 (down:1)	0.0454545	0.622973
map05332	Graft-versus-host disease	1 (down:1)	0.0588235	0.529328
map05416	Viral myocarditis	1 (down:1)	0.025641	0.822783
map05169	Epstein-Barr virus infection	1 (down:1)	0.00581395	0.999815
map05170	Human immunodeficiency virus 1 infection	1 (down:1)	0.00613497	0.999709
map05202	Transcriptional misregulation in cancer	1 (down:1)	0.00628931	0.999644
map05235	PD-L1 expression and PD-1 checkpoint pathway in cancer	1 (down:1)	0.0136986	0.973568
map05310	Asthma	1 (down:1)	0.05	0.629627
map05320	Autoimmune thyroid disease	1 (down:1)	0.04	0.711139
map05321	Inflammatory bowel disease (IBD)	1 (down:1)	0.0185185	0.931812
map05322	Systemic lupus erythematosus	1 (down:1)	0.0222222	0.89323
map05323	Rheumatoid arthritis	1 (down:1)	0.0149254	0.964341
map05330	Allograft rejection	1 (down:1)	0.0454545	0.664676
map05332	Graft-versus-host disease	1 (down:1)	0.0588235	0.570079
map05416	Viral myocarditis	1 (down:1)	0.025641	0.856056

## Sheet: Supplementary Table 6
Supplementary Table 6: MAG completeness and contamination statisitcs
MAG ID	Completeness (%)	Contamination (%)
MAG_8	100	0
MAG_34	100	0
MAG_20	99.78	0
MAG_13	99.5	0.555
MAG_5	99.17	0
MAG_25	99.05	0
MAG_9	98.89	0
MAG_10	98.34	3.082
MAG_28	97.95	0.68
MAG_19	97.65	1.31
MAG_27	95.82	1.145
MAG_1	95.09	0.561
MAG_11	95.01	1.045
MAG_36	94.96	4.619
MAG_30	93.9	2.937
MAG_2	92.89	1.421
MAG_24	92.69	1.169
MAG_31	91.44	2.953
MAG_16	90.67	0.847
MAG_18	90.08	1.31
MAG_32	88.95	6.281
MAG_14	88.92	0.754
MAG_7	87.64	3.745
MAG_4	87.35	8.198
MAG_12	86.7	5.505
MAG_21	86.68	2.521
MAG_6	85.7	1.895
MAG_26	84.6	6.14
MAG_17	80.77	4.338
MAG_15	78.87	2.016
MAG_22	78.67	0.473
MAG_33	73.66	3.188
MAG_3	73.58	0
MAG_29	71.42	7.588
MAG_23	71.04	2.272
MAG_35	70.03	3.979

## Sheet: Supplementary Table 7
Supplementary Table 7: Genomic statistics of the 36 MAGs
MAG ID	No. of contigs	Largest contig	Total length (bp)	GC (%)	N50 (bp)
MAG_10	540	99190	7341211	66.67	21123
MAG_29	253	478225	4043666	44.42	148872
MAG_11	233	75764	3103743	37.26	19557
MAG_2	127	114546	2757969	72.78	34389
MAG_12	367	63463	3156327	39.55	10724
MAG_30	91	203536	3094254	63.6	96055
MAG_13	22	311175	1913384	39.99	188214
MAG_31	1085	41042	5888284	66.39	7056
MAG_14	123	204165	2441313	41.15	34884
MAG_32	555	28168	2321525	29.25	4981
MAG_15	58	322531	3443991	65.08	79990
MAG_33	890	30276	2698530	60.6	3221
MAG_16	462	53786	2197810	60.38	6341
MAG_34	21	480710	1938616	60.46	201183
MAG_17	480	51631	2656332	39.28	6895
MAG_35	582	19130	2151448	41.7	4632
MAG_18	124	75629	2085879	43.53	24539
MAG_36	935	56874	5035687	57.75	7203
MAG_19	178	85042	2553025	37.87	22571
MAG_1	118	89085	2340335	26.65	34877
MAG_20	28	458763	2668295	59.96	160248
MAG_21	144	67038	1981730	48.99	20251
MAG_3	202	49181	1814509	57.14	11331
MAG_22	26	346213	2696227	67.94	152530
MAG_4	348	19238	1757265	39.35	6145
MAG_23	301	27479	1580989	26.96	6583
MAG_5	70	270899	3978922	67.33	99338
MAG_24	40	362151	3181221	43.12	111275
MAG_6	50	213797	2420300	71.57	115425
MAG_25	10	1016107	4195899	56.37	715798
MAG_7	246	58049	2651042	30.73	15797
MAG_26	687	29981	3658471	62.73	6711
MAG_8	53	320974	3567532	68.81	131246
MAG_27	106	64707	1587370	39.36	20388
MAG_9	48	265381	1802759	37.81	70724
MAG_28	73	243109	3041301	57.95	56660

## Sheet: Supplementary Table 8
Supplementary Table 8: Taxonomic classification of the MAGs inferred using PhyloPhlAn
MAG ID	Domain	Phylum	Class	Order	Family	Genus	Species	Confidence
MAG_32	d__Bacteria	p__Firmicutes	c__Clostridia	o__Clostridiales	f__Clostridiaceae	g__Clostridium		high
MAG_1	d__Bacteria	p__Fusobacteria	c__Fusobacteria	o__Fusobacteriales	f__Fusobacteriaceae	g__Fusobacterium	s__nucleatum	high
MAG_2	d__Bacteria	p__Actinobacteria	c__Actinobacteria	o__Actinomycetales	f__Actinomycetaceae	g__Actinomyces		high
MAG_3	d__Bacteria	p__Proteobacteria	c__Betaproteobacteria	o__Neisseriales	f__Neisseriaceae			high
MAG_4	d__Bacteria	p__Proteobacteria	c__Gammaproteobacteria	o__Pasteurellales	f__Pasteurellaceae	g__Haemophilus	s__parainfluenzae	high
MAG_6	d__Bacteria	p__Actinobacteria	c__Actinobacteria	o__Actinomycetales	f__Actinomycetaceae	g__Actinomyces	s__odontolyticus	high
MAG_7	d__Bacteria	p__Fusobacteria	c__Fusobacteria	o__Fusobacteriales	f__Fusobacteriaceae	g__Fusobacterium		high
MAG_8	d__Bacteria	p__Actinobacteria	c__Actinobacteria	o__Actinomycetales	f__Propionibacteriaceae	g__Propionibacterium	s__acnes	high
MAG_18	d__Bacteria	p__Firmicutes	c__Bacilli	o__Lactobacillales	f__Streptococcaceae	g__Streptococcus	s__sanguinis	high
MAG_33	d__Bacteria	p__Proteobacteria	c__Deltaproteobacteria	o__Desulfovibrionales	f__Desulfovibrionaceae			high
MAG_26	d__Bacteria	p__Proteobacteria	c__Gammaproteobacteria	o__Aeromonadales	f__Aeromonadaceae	g__Aeromonas		high
MAG_28	d__Bacteria	p__Verrucomicrobia	c__Verrucomicrobiae	o__Verrucomicrobiales	f__Verrucomicrobiaceae			high
MAG_13	d__Bacteria	p__Proteobacteria	c__Epsilonproteobacteria	o__Campylobacterales	f__Campylobacteraceae	g__Campylobacter		high
MAG_10	d__Bacteria	p__Proteobacteria	c__Alphaproteobacteria	o__Rhizobiales	f__Methylobacteriaceae	g__Methylobacterium		high
MAG_16	d__Bacteria	p__Synergistetes	c__Synergistia	o__Synergistales	f__Synergistaceae			high
MAG_15	d__Bacteria	p__Actinobacteria	c__Actinobacteria	o__Coriobacteriales	f__Coriobacteriaceae	g__Eggerthella		high
MAG_34	d__Bacteria	p__Actinobacteria	c__Actinobacteria	o__Bifidobacteriales	f__Bifidobacteriaceae	g__Bifidobacterium	s__animalis	high
MAG_35	d__Bacteria	p__Bacteroidetes	c__Bacteroidia	o__Bacteroidales	f__Prevotellaceae	g__Prevotella	s__melaninogenica	high
MAG_36	d__Bacteria	p__Proteobacteria	c__Gammaproteobacteria	o__Enterobacteriales	f__Enterobacteriaceae	g__Klebsiella	s__pneumoniae	high
MAG_30	d__Bacteria	p__Actinobacteria	c__Actinobacteria	o__Coriobacteriales	f__Coriobacteriaceae	g__Eggerthella		high
MAG_31	d__Bacteria	p__Proteobacteria	c__Gammaproteobacteria					high
MAG_5	d__Bacteria	p__Proteobacteria	c__Betaproteobacteria	o__Rhodocyclales	f__Rhodocyclaceae			high
MAG_23	d__Bacteria	p__Fusobacteria	c__Fusobacteria	o__Fusobacteriales	f__Fusobacteriaceae	g__Fusobacterium	s__nucleatum	high
MAG_22	d__Bacteria	p__Actinobacteria	c__Actinobacteria	o__Actinomycetales	f__Actinomycetaceae	g__Actinomyces		high
MAG_21	d__Bacteria	p__Proteobacteria	c__Epsilonproteobacteria	o__Campylobacterales	f__Campylobacteraceae	g__Campylobacter		high
MAG_20	d__Bacteria	p__Actinobacteria	c__Actinobacteria	o__Actinomycetales	f__Actinomycetaceae			high
MAG_27	d__Bacteria	p__Firmicutes	c__Bacilli	o__Lactobacillales	f__Streptococcaceae	g__Streptococcus	s__thermophilus	high
MAG_25	d__Bacteria	p__Proteobacteria	c__Betaproteobacteria	o__Burkholderiales	f__Alcaligenaceae			high
MAG_29	d__Bacteria	p__Bacteroidetes	c__Bacteroidia	o__Bacteroidales	f__Bacteroidaceae	g__Bacteroides	s__fragilis	high
MAG_19	d__Bacteria	p__Firmicutes	c__Bacilli	o__Lactobacillales	f__Enterococcaceae			medium
MAG_11	d__Bacteria	p__Bacteroidetes						medium
MAG_14	d__Bacteria	p__Firmicutes	c__Bacilli	o__Lactobacillales	f__Enterococcaceae	g__Enterococcus		medium
MAG_24	d__Bacteria	p__Firmicutes	c__Clostridia	o__Clostridiales				medium
MAG_9	d__Bacteria	p__Firmicutes	c__Bacilli	o__Lactobacillales	f__Enterococcaceae			low
MAG_17	d__Bacteria	p__Firmicutes	c__Bacilli	o__Lactobacillales	f__Enterococcaceae			low
MAG_12	d__Bacteria	p__Firmicutes	c__Bacilli	o__Lactobacillales	f__Enterococcaceae			low

## Sheet: Supplementary Table 9
Supplementary Table 9: Differential abundant MAGs between PBDS and SBDS
MAG ID	AveExpr	P.Value	WGS_001	WGS_002	WGS_003	WGS_004	WGS_006	WGS_007	WGS_008	WGS_009	WGS_011	WGS_012	WGS_013	WGS_014	WGS_015	WGS_018	WGS_019	WGS_020	WGS_022	WGS_024	WGS_028	WGS_029	WGS_030	WGS_031	WGS_032	WGS_033	WGS_035	WGS_038	WGS_039	WGS_040	WGS_042	WGS_044	WGS_045
MAG_28	40	0.00144739	0.0156908	2.28202e-05	8.85876e-05	0.000626776	15.624	0.000499737	0.000515058	0.0137116	0.0261379	0.0385483	0.00932385	1.41079e-05	0.0075503	0.00367383	3.69147e-05	0.000192376	1.70013e-05	0.000546273	8.13167e-06	6.41021e-05	0.00658452	0.0100286	0.00499583	7.6453e-05	0.0151416	0.0103173	0.00547041	0.000517358	0.02412	0.00387809	0.00322964
MAG_13	49.5	0.00725614	0.0307263	1.20186e-05	0	0	0.000846151	0.000153939	0.000218901	0.00447219	0.0697064	0.787989	4.29157	7.4877e-06	0.00423289	0.00217336	0.00101364	0.00118629	0	0.00196464	7.72438e-05	5.13811	0.00624176	0.131517	0.00592658	0.000874986	0	0.0145298	0.00770183	0.0013623	0.0523489	0.00132132	0.0102294
MAG_8	56	0.0138227	0.00245589	4.51458e-05	7.57368e-05	0.000473293	0.0161146	0.000197985	0.00032791	0.00359121	0.00429792	0.0306552	0.000323153	2.80291e-05	0.00301749	0.011886	0.00182588	0.000395013	6.52737e-05	0.00112674	1.73064e-05	11.6613	0.0122696	0.0235135	0.00584238	5.0633e-05	0.0128742	0.0731534	0.0046414	0.00425329	0.0533297	0.00472887	0.00484113
MAG_36	166	0.0512019	0.00626225	0.250338	0.740336	1.15763	0.118687	2.67455	5.48662	0.0108578	0.0518626	0.0324143	0.741906	0.29408	0.639673	0.0819558	35.2565	77.072	5.28595	0.266056	7.71352	0.268963	0.00419348	6.43041	0.013402	0.210507	0.401473	1.95391	0	0.319967	0.0228515	0.166927	0.209158
MAG_17	77	0.113781	0.00201857	0.00232019	9.2979	0.00609063	13.5658	0.00025536	0.00013556	0.0220649	0.0087282	0.0290812	0.00478132	0.0208018	0	0.001795	0.000357662	0.00627001	3.02892e-05	0.000644036	0.000544758	2.49833e-05	0	0.0276171	0.00144494	8.15858e-05	0.593773	0.213003	0.00444646	0.000400738	0.760233	0.00357317	256.459
MAG_23	77	0.114776	0.02307	0.000860178	0.000199478	0.000617781	0.0186628	0.00811985	4.35141	0.00695674	0.0177149	1.01458	1.63487	0.000773738	0.0013212	0.00482165	4.91025e-05	3.21667	0.000102663	0.547112	4.0992e-05	0.0057025	0.0107823	5.47057	0.0277871	0.000174617	0.181934	0.29414	8.73695e-05	0.00100993	0.048779	0.0119987	0.0152055
MAG_27	79	0.134841	0.0398587	0.000219469	3.65235e-05	0.00084997	0.0020082	0.00647481	0.00849141	0.00474934	0.0468161	0.241552	0.00514556	0.00137214	3.19871	0.019712	0.000474587	0.000990497	0.00156289	0.0140159	0.000174037	5.12343e-05	0.0281537	0.0547219	0.0583237	0.000854521	0.456643	43.0756	0.0234369	0.00164901	1.69754	0.0501156	0.498736
MAG_15	80	0.142552	0.00109083	3.33819e-05	0.000115263	2.0399e-05	0.0858893	1.52598e-05	0.000188206	0.000930436	0.000342954	0.00725281	8.40253e-05	0.00402106	0.000586118	0.00330303	0.000195414	2.99319e-05	2.53417e-06	0.000260357	0	1.41527e-05	0	0.00249537	0.00109955	0	0.00549345	0.0317598	0	0	0.0691614	0	32.4061
MAG_18	80	0.145807	0.0146263	0.000224506	1.48513e-05	0.000238914	0.000824732	0.00206489	0.133802	0.00783637	0.0482913	0.19991	0.00408802	0.00217367	0.00555613	0.015925	1.80075e-05	0.00168157	3.34358e-05	2.5026	5.94636e-06	0.000309265	0.0106043	0.221463	0.00732752	0.000636887	0.0407219	0.592839	0.0097609	0.00100415	0.0450947	0.00243416	0.0620515
MAG_11	81	0.155235	0.0304827	4.0908e-05	0	0.000672908	0.000309702	1.02251e-05	0	0.0068987	0.00505321	0.00690234	0.00201752	0.00111731	0.00637459	0.00100673	2.49553e-05	7.59578e-05	0.00134685	1.90994	2.40267e-05	8.91083e-06	0.0605818	0.00726013	0.00722612	0.000105507	0.016039	0.00341204	0.0146263	0.0112108	0.00418882	0.00957999	0.000651864
MAG_3	81.5	0.161136	0.035921	0.000377521	0.000337653	0.000117936	0.00259347	0.00240984	0.00060876	0.0059565	0.000687787	0.391979	0.00162099	0.00115627	0.00461291	0.0141918	6.33052e-05	0	2.44221e-05	2.17055	6.88741e-06	4.52637e-05	0.00668974	0.0435534	0.023158	0.00446969	0.058565	0.168353	0	0.000584184	0.0193356	0.00283992	0.0242639
MAG_19	81.5	0.161136	0.000985337	0.000907184	0.900766	0	0.00824866	5.85813e-05	2.9846e-05	0.00758202	0.00329007	0.00924665	0	0.000141814	0.000818189	0.00836657	3.87891	0.000354642	0.000751712	0.00266926	3.39339e-05	0.250133	4.52448	1.41065	18.3337	0.00036951	0.116264	18.3597	2.11077	1.08261	0.0593628	1.09812	0.018122
MAG_10	82	0.169698	0.0272986	0.00080906	0.000523602	0.00380542	0.00103817	4.37562e-05	0.000987861	0.0194308	0.0358276	0.0382577	0.00477515	0.00087709	0.0196601	0.147564	0.000178651	0.000119493	0.00115641	1.99691	3.05898e-05	1.11329e-05	0.00333455	0.00923003	0.0023593	3.56086e-05	0.00413267	0.0461042	0.00177469	0.000360097	0.0285178	0.000588665	0.00129544
MAG_25	83	0.182656	0.00984486	8.22576e-05	0.00133987	0.000386259	0.0066228	5.00811e-05	0.0036889	0.00645768	0.00490368	0.0211208	0.000963733	0.000115601	0.0104765	0.0279237	5.32795e-05	0.000114488	0.000843235	0.0728294	2.06561e-05	0.000505265	0.0137786	0.0173882	0.00598888	9.82985e-05	0.00964292	136.85	0.00440248	0.00136683	0.180609	0.00560376	0.0239606
MAG_1	89	0.275421	0.0470615	7.42054	0.0019941	0.00115169	0.0230815	0.00283871	0.0764173	0.00869257	0.00662534	1.22369	0.606473	0.000776303	0.00291202	0.00650986	3.19118e-05	0.144688	3.75047e-05	0.0628738	1.62706e-05	0.000478114	0.00691064	0.245677	0.000821994	0.000133309	0.0313963	0.499893	0.0182674	0.00225175	0.0352108	0.00547106	0.0223865
MAG_2	91	0.312268	0.00547225	0.000218461	9.32283e-05	0.000850159	0.000449808	0.000819093	0.000590361	0.00235293	0.00302255	0.153719	0.000844177	0.00014618	0.00550128	0.0181445	0.000944371	0.010751	0.000283882	0.0097396	9.00725e-06	7.80301	0.00656915	0.0560027	0.00275567	0.000150139	0.0128035	0.0730064	0.0033679	0.0975792	0.115727	0.00367574	0.00971524
MAG_4	93.5	0.357139	0.0469461	0.0231537	0.000997051	0	0.730226	0.0631178	0.209153	0.0024619	0.00144341	5.83441	42.8871	0.000637165	0.0471772	0.00714036	0.146487	0.475796	5.50303e-05	0.0238521	0.000427506	0.00721484	0.0182258	2.4641	0	0.361981	0.00481308	0.303702	0.00214349	0.00154387	0.290759	0.00295197	0.398074
MAG_33	140	0.373165	0.0713064	177.54	0.0368787	0.0199104	0.00664069	0.767846	0.00118262	0.00850042	0.0292838	0.0637848	0.00586146	36.0101	0.00541455	0.0110427	0.000454498	0.680239	0.0116395	108.66	0.000166533	0.000135393	0.00653155	1.27898	0.00366592	0.000537865	0.00318306	0.0254748	0.00797677	0.00060176	0.0175489	0.00125736	5.76087
MAG_29	138	0.417456	0.0374062	0.00786744	0.00882157	0.866326	255.075	0.270168	0.345505	0.142753	0.236903	1.86563	0.131046	1.59791	4.26679	0.00420106	0.00131876	0.392533	0.156471	0.0324635	0.130105	0.00709753	0.00115476	0.211954	0.00547072	0.0117091	0.00773936	0.0455182	0.000909883	0.269356	0.013523	0.0032047	0.0160384
MAG_31	137	0.440681	0.0166513	0.00211	37.1174	0.00260424	0.254286	2.87397	0.0125174	0.0107263	0.0416858	0.0252106	0.006834	0.103567	0.0171816	0.213752	446.812	0.0609536	0.0327741	54.2218	0.245892	0.0764306	0.00400641	0.174801	0.00175203	0.241559	0.00753775	0.222738	0.00224627	0.0306739	0.0348227	0.175822	0.00299412
MAG_24	134	0.488258	0	0	0	0	0.00033889	9.93602e-06	0	0	0	0.00484704	0	8.96308e-06	0.00338426	0.0110426	0.013053	7.56656e-05	5.9595e-05	0.000173654	1.94029e-05	59.3726	0.00125079	0.019567	0	0	0	0.00200085	0	0	0.000359414	0	4.9775e-05
MAG_14	100	0.508872	0.00206926	8.54222	0.00237167	0.00461253	0.89591	1.30571e-05	1.71353e-05	0	0.00242801	0.00643016	0.000836935	0.0240953	0.00083183	0.00235248	0.00114595	0.450664	0.0121368	0.0323041	2.53009e-05	3.94934	0.00162935	0.0301493	0.00313372	0	0.138528	0.207821	0.00530937	0.000899677	0.104066	0.00103289	32.224
MAG_12	102	0.561206	0.000811716	0.000261477	0.0042994	14.9107	0.0086791	2.39577e-05	4.87255e-05	0.0301953	0.000380541	0.0071337	9.26337e-05	0.880362	0.000427145	0.0002414	0.000358198	8.77651e-05	0.00350939	0.000642035	5.61663e-05	5.8452e-05	0	0.00415232	0	0	0.0187047	0.0489382	0.0023598	0	0.13614	0.00278042	54.0457
MAG_7	102	0.561443	0.0156003	0.000149678	0.000325752	0.000947138	0.00306092	2.40727e-05	0.000132078	0.0135782	0.00271687	0.0204971	0.00520627	16.8547	0.00388779	0.00925785	0.00923621	0.000212355	0.00100463	0.00452563	6.17482e-05	39.2981	0.00307058	0.0016611	0	0	0	0.0133981	0.00141287	0.000396588	0.0216097	0.00129577	8.24178
MAG_34	103.5	0.602737	0.02579	33.2782	0.00746945	0.00344688	0.00206514	9.20985e-05	0.0426811	0.00164834	0.00486638	0.0579374	0.0044784	6.79938	0.0114498	0.0081358	3.84537e-05	0.000123958	0.000381586	0.00685574	1.2735e-05	1.6707e-05	0.0031599	0.0273721	0.029524	0.0465913	0.0194739	0.756885	0	0	1.26461	0.000866406	631.317
MAG_35	107	0.707827	0.161081	0.000247756	0.000654936	0.000202229	0.000812797	0.0746571	0.0941103	0.0030998	0.00234475	19.2901	0.00629683	0.00389743	0.0280473	0.00892572	0	0.0157517	1.67451e-05	1.81378	0.00735891	9.47531e-05	0.0441084	0.233126	0.0826202	0.000107553	0.00941748	0.142405	0.0464148	0.00336098	0.919892	0.0181643	0.0684817
MAG_30	126	0.733626	0.000811097	1.16521	0.000357915	0.000183858	0.0994898	5.12331e-05	0.000449798	0.000699971	0.000381029	0.0131141	0.00111864	2.81578	0.0017502	0.00598417	0.000266352	0.144696	0.000160226	0.135381	2.15698e-05	1.04777e-05	0.0012882	0.0569317	0.00122197	0	0.00876238	0.032821	0	0.000336821	0.00646332	0.000271707	0.0630949
MAG_32	126	0.737415	0.0242732	9.72714	0.724083	0.199196	1.61157	0.152702	0.251362	0.0185251	0.0084246	0.0138436	0.273762	0.778911	0.00119307	0.00353074	0.00311988	0.180309	0.00235986	0.00553998	0.065804	5.90891	0.00184367	0.0350157	0.00775458	9.28207e-05	0.0112203	0.0269467	0.00406909	0.0882671	0.00464498	0.0216135	0.0383907
MAG_9	125	0.749898	0	0.00022071	1.61599e-05	0	0.00026401	2.92846e-05	4.21838e-05	0.000601309	0	0.00912842	0	0	0	0	0.000291943	0	3.34722e-05	6.66151e-05	0	0	0.00560499	0.0953501	0	0	0	53.9711	0	0	0.0859465	0.00804751	0.0152169
MAG_20	124	0.794622	0.00140868	0.00145115	5.35938e-06	0.000184433	0.000115792	9.9461e-05	0.000286	0.00120408	0.0022114	0.0283125	0.000107973	5.36546e-06	0.000504401	0.00212209	5.33346	0.000205757	2.57508e-05	0.000360256	4.64113e-06	0.000145644	0.000763037	0.00969361	0	1.9298e-05	0	0.00735637	0	0.000976861	0.0120027	0.000629038	0.00106646
MAG_5	113	0.890247	0.0195726	0.00825202	0.00303831	0.000941142	0.0017316	0.000179582	0.00109277	0.00536931	0.0104202	0.0223644	0.0023264	0.00286929	0.00978257	0.0368972	0.00793427	0.000261386	0.00192634	3.57892	5.57131e-05	1.22628e-05	0.0025067	0.0194994	0.000474998	1.94281e-05	0.00680041	0.0638357	0	0.00118036	0.0249594	0.00148022	0.0018272
MAG_6	119	0.952845	0.00880542	13.1366	0.00276988	0.00272544	0.000422582	0.000591091	0.000284016	0.00264572	0.00690676	0.158093	0.000359898	0.000124159	0.002785	0.0118577	0.00958477	0.00547765	0.000125103	0.0130781	1.02511e-05	0	0.00329654	0.00804159	0.00703962	0.000107503	0.00671847	0.0472721	0.00229371	0.00776603	0.0962249	0.00174079	0.00541757
MAG_26	115	0.952845	0.329428	0.760771	0.00241743	0.0464607	0.292472	0.000349903	1.05883	0.613405	0.0354923	0.297017	0.0111955	0.0482987	0.00517749	0.0355368	0.000764735	0.010503	0.000365609	20.3365	0.000311434	0.360625	0.00284056	0.00442285	0.00543431	9.61223e-05	0.00463857	0.0356099	0	0.00255604	0.0211766	0.484366	0.00630266
MAG_22	116	0.984274	0.00232156	9.4054e-05	0.000131937	0.000135824	0.000594618	0.00268589	0.000964337	0	0.00262394	0.224368	0.0256656	0.000344355	0.00492193	59.8698	0.000484315	0.0167189	0.00815381	0.0673787	0.00133161	0.000588847	0.0457932	1.38567	0.00210277	0.000773376	0.0320218	0.617244	0.0129728	3.49073	0.106075	0.00877815	0.0543455
MAG_16	118	0.984274	0.0237983	42.2917	0.00866369	0.00302241	0.313286	0.000176309	0.000180655	0.00252348	0.010757	0.0519102	0.00504217	46.1493	0.0500913	0.0222938	0.00276367	96.0708	1.53825	196.113	0.00236418	0.000251964	0.0266816	1.06849	0.276868	0.00158179	0.24061	0.635861	0.0195655	0.000478925	0.527984	0	50.4686
MAG_21	117.5	1	0	4.72152e-05	7.29517e-06	0.000143169	0	0	7.75092e-05	0	0	0.0496588	0.0479725	1.45696e-05	0	0.00132696	0	3.70482	8.94668e-06	0.0052995	6.29998e-05	1.64746e-05	0	2.76512	0	1.32098e-05	0.00141999	0.0373039	0.00280851	0.000790764	0.00528619	0	0.702759

## Sheet: Supplementary Table 10
Supplementary Table 10: The prokka results among the 36 MAGs
Prokka isolate	Prokka bases	Prokka CDS	Prokka contigs	Prokka rRNA	Prokka tmRNA	Prokka tRNA
MAG_10	7341211	7126	540		1	50
MAG_11	3103743	2788	233		1	27
MAG_12	3156327	2954	367		1	24
MAG_13	1913384	1899	22		1	32
MAG_14	2441313	2248	123	1		26
MAG_15	3443991	2920	58	4	1	54
MAG_16	2197810	2002	462	3	1	48
MAG_17	2656332	2486	480		1	24
MAG_18	2085879	1996	124			12
MAG_19	2553025	2315	178	1	1	29
MAG_1	2340335	2204	118	5	1	23
MAG_20	2668295	2377	28	2	1	49
MAG_21	1981730	1764	144	1	1	33
MAG_22	2696227	2240	26	2		40
MAG_23	1580989	1440	301			12
MAG_24	3181221	2953	40		1	40
MAG_25	4195899	3833	10		1	53
MAG_26	3658471	3445	687	3	1	58
MAG_27	1587370	1651	106		1	27
MAG_28	3041301	2542	73	1	1	49
MAG_29	4043666	3471	253	7	1	45
MAG_2	2757969	2258	127	1	1	57
MAG_30	3094254	2625	91	1	1	49
MAG_31	5888284	5432	1085	2		54
MAG_32	2321525	1998	555	3	1	50
MAG_33	2698530	2512	890	6		24
MAG_34	1938616	1579	21	1	1	53
MAG_35	2151448	1675	582	3	1	25
MAG_36	5035687	4735	935	4		61
MAG_3	1814509	1708	202			20
MAG_4	1757265	1637	348	4		26
MAG_5	3978922	3638	70		1	44
MAG_6	2420300	2148	50	2	1	47
MAG_7	2651042	2428	246	4	1	29
MAG_8	3567532	3236	53	1	1	54
MAG_9	1802759	1702	48		1	18
